# Supplementary material for: Implicit and explicit: a scoping review exploring the contribution of anthropological practice in implementation science
Source: Implement Sci. 2024 Feb 12;19:12. doi: 10.1186/s13012-024-01344-0 (PMC10863116; doi:10.1186/s13012-024-01344-0)
Supplement: Supplementary file 4 — Additional file 4: Supplemental file 4. Select attributes table. Table describing select attributes of included articles (i.e., year, explicit use of anthropology/ethnography, clinical setting, country, and overall design) [file 13012_2024_1344_MOESM4_ESM.xlsx]

## Sheet: Main Sheet
PMID	First Author (Last, First)	Year	Article Title	Ethnography	Anthropology	Clinical Setting	Country	Overall design
23448330	Abad-Corpa, E	2013	Implementing evidence in an onco-haematology nursing unit: a process of change using participatory action research	N	N	Inpatient	Spain	participatory action research
26373637	Abou Malham, S.	2015	Analyzing barriers and facilitators to the implementation of an action plan to strengthen the midwifery professional role: a Moroccan case study	N	N	Outpatient Specialty	Morocoo	embedded case study
31483206	Abou Malham, S.	2019	Explaining variation of implementation outcomes of centralized waiting lists for unattached patients	N	N	Outpatient Primary	Canada	cross-case comparison
28775899	Abou Malham, S.	2017	What Are the Factors Influencing Implementation of Advanced Access in Family Medicine Units? A Cross-Case Comparison of Four Early Adopters in Quebec	N	N	Outpatient Primary	Canada	multiple qualitative case study
31482468	Aby, M.	2020	A case study of implementing grant-funded integrated care in a community mental health center	N	N	Community	United States	case study
35287764	Adeoye-Olatunde, O.	2022	Preparing for the spread of patient-reported outcome (PRO) data collection from primary care to community pharmacy: a mixed-methods study	N	N	Community	United States	convergent parallel, qualitatively driven mixed-methods study
31519675	Amoakoh-Coleman, M.	2019	Completeness of obstetric referral letters/notes from subdistrict to district level in three rural districts in Greater Accra region of Ghana: an implementation research using mixed methods	N	N	Inpatient	Ghana	mixed methods implementation
35493388	Anastasaki, M.	2022	Beliefs, Perceptions, and Behaviors Regarding Chronic Respiratory Diseases of Roma in Crete, Greece: A Qualitative FRESH AIR Study	N	N	Community	Greece	rapid assessment, qualitative using the SETTING tool for context mapping
33097359	Andersen, M.	2021	Processes of knowing in the translation of a health communication intervention for dialysis patients awaiting kidney transplantation	Y	N	Outpatient specialty	Norway	ethnographic research approach
26303812	Asselin, J.	2015	Missing an opportunity: the embedded nature of weight management in primary care	N	N	Outpatient Primary	Canada	convergent mixed method design
35614169	Austin, E.	2022	Integrating Routine Screening for Opioid Use Disorder into Primary Care Settings: Experiences from a National Cohort of Clinics	Y	N	Outpatient primary	United States	formative evaluation
34895182	Balis, L.	2021	Stakeholder perspectives on adapting and disseminating Ghana's physical activity guidelines: a qualitative study	N	N	Community	Ghana	qualitative design
30570792	Baral, S.	2018	Implementation research to assess a health workers performance-based management system in Nepal	N	N	Community	Nepal	mixed-methods implementation research
31046759	Bardwell, G.	2019	Implementation contexts and the impact of policing on access to supervised consumption services in Toronto, Canada: a qualitative comparative analysis	Y	N	Community	Canada	rapid ethnographic data collection
30612567	Beaton, A.	2019	He Pikinga Waiora: supporting Maori health organisations to respond to pre-diabetes	Y	N	Outpatient Primary	New Zealand	descriptive case study
N/A	Belaid, L.	2020	Population Health Intervention Implementation Among Migrants With Precarious Status in Montreal: Underlying Theory and Key Challenges	N	N	Multiple	Canada	convergent mixed methods study design
35115231	Best, S.	2022	Standardizing variation: Scaling up clinical genomics in Australia	N	N	Outpatient specialty	Australia	cross sectional, deductive, qualitative study design
35152890	Bos, V.	2022	Implementing structured follow-up of neonatal and paediatric patients: an evaluation of three university hospital case studies using the functional resonance analysis method	N	N	Outpatient specialty	The Netherlands	Functional Resonance Analysis Method (FRAM)
35673259	Bosma, A.	2022	Participatory Approach to Create a Supportive Work Environment for Employees With Chronic Conditions: A Pilot Implementation Study	N	N	Outpatient specialty	The Netherlands	qualitative process evaluation and feasibility study
29376412	Boudioni, M.	2018	Patient empowerment: Its implementation and systems within hospitals in England and Greece	N	N	Inpatient	multiple	comparative, qualitative, explanatory embedded case study design
29777644	Boydell, V.	2018	Closing the Gap between People and Programs: Lessons from Implementation of Social Accountability for Family Planning and Reproductive Health in Uganda	N	N	Community	Uganda	retrospective implementation research
28916581	Bridges, J.	2017	Optimising impact and sustainability: a qualitative process evaluation of a complex intervention targeted at compassionate care	N	N	Inpatient	England	qualitative process evaluation
35428671	Brunton, L.	2022	Scale-up of ABC care bundle for intracerebral haemorrhage across two hyperacute stroke units in one region in England: a mixed methods evaluation of a quality improvement project	N	N	Inpatient	England	mixed methods evaluation of intervention implementation
31395041	Burton, W.	2019	Participant engagement with a UK community-based preschool childhood obesity prevention programme: a focused ethnography study	Y	N	Community	multiple	focused ethnography
30151938	Byrnes, A.	2018	Prospective application of an implementation framework to improve postoperative nutrition care processes: Evaluation of a mixed methods implementation study	N	N	Inpatient	Australia	hybrid mixed methods study
23856027	Cammer, A.	2014	The Hidden Complexity of Long-Term Care: how context mediates knowledge translation and use of best practices	Y	N	Long Term Care	Canada	case study
26559131	Campbell, R.	2015	Intervention fidelity in a school-based diet and physical activity intervention in the UK: Active for Life Year 5	N	N	Outpatient Primary	England	mixed methods process evaluation
35120531	Carroll, J.	2022	The Bronze Age of drug checking: barriers and facilitators to implementing advanced drug checking amidst police violence and COVID-19	N	N	Community	United States	N/A
26307245	Chenoweth, L.	2015	PerCEN trial participant perspectives on the implementation and outcomes of person-centered dementia care and environments	N	N	Long Term Care	Australia	unclear
28731605	Choi, T.	2017	Optimising the effectiveness of diabetes education in an East Asian population	Y	N	Outpatient Primary	multiple	case study approach
29950324	Clack, L.	2018	Implementing infection prevention practices across European hospitals: an in-depth qualitative assessment	Y	N	Inpatient	multiple	in-depth qualitative comparative case study
30075791	Cole, C.	2018	Toward communities as systems: a sequential mixed methods study to understand factors enabling implementation of a skilled birth attendance intervention in Nampula Province, Mozambique	N	N	Outpatient Specialty	Mozambique	sequential explanatory mixed methods case study design
35339248	Cope, E.	2022	Contextual Factors Affecting Implementation of Pediatric Quality Improvement Programs	N	N	Multiple	United States	mixed methods
25767983	Cordasco, K.	2015	Early lessons learned in implementing a women's health educational and virtual consultation program in VA	N	N	Outpatient Primary	United States	formative evaluation
22954896	Courtney-Pratt, H.	2012	Entering a World of Uncertainty Community Nurses' Engagement With Information and Communication Technology	N	N	Community	Australia	participatory research
22828574	Cresswell, K.	2011	Anything but engaged: user involvement in the context of a national electronic health record implementation	N	N	Inpatient	England	qualitative, case-study based, socio-technically informed, longitudinal investigation
22400978	Cresswell, K.	2012	Integration of a nationally procured electronic health record system into user work practices	N	N	Inpatient	England	longitudinal comparative case study
27129493	Cresswell, K.	2017	Workarounds to hospital electronic prescribing systems: a qualitative study in English hospitals	N	N	Inpatient	England	longitudinal, multi-site, qualitative case studies
34420927	Cresswell, K.	2021	Interorganizational Knowledge Sharing to Establish Digital Health Learning Ecosystems: Qualitative Evaluation of a National Digital Health Transformation Program in England	Y	N	Multiple	United Kingdom	formative evaluation
27491427	Dainty, K.	2016	Implementation of a post-arrest care team: understanding the nuances of a team-based intervention	Y	N	Inpatient	Canada	ethnographic approach
29727779	Dainty, K.	2018	A realist evaluation of value-based care delivery in home care: The influence of actors, autonomy and accountability	Y	N	Community	Canada	realist evaluation
33407873	Dale, E.	2021	A Delphi yarn: applying Indigenous knowledges to enhance the cultural utility of SMART Recovery Australia	N	N	Community	Australia	Delphi study
33980224	Damush, T.	2021	Acceptability of a complex team-based quality improvement intervention for transient ischemic attack: a mixed-methods study	N	N	Outpatient primary	United States	mixed methods, triangulation
24004711	Davis, M.	2013	Integrating behavioral and physical health care in the real world: early lessons from advancing care together	N	N	Outpatient Primary	United States	cross-case comparative, mixed methods
28215385	Davis, S.	2017	Research to Practice: Implementing Physical Activity Recommendations	N	N	Community	United States	N/A
20864729	DePue, J.	2010	Cultural translation of interventions: diabetes care in American Samoa	N	Y	Community	United States	N/A
28812843	Dipankui, M.	2017	Collaboration Between Researchers and Knowledge Users in Health Technology Assessment: A Qualitative Exploratory Study	N	N	Inpatient	Canada	qualitative descriptive design
28069047	Dlamini-Simelane, T.	2017	Task shifting or shifting care practices? The impact of task shifting on patients' experiences and health care arrangements in Swaziland	Y	N	Outpatient Specialty	Swaziland	ethnography
30691491	Dmitrieva A.	2019	Performance indicator as the main and the only goal: a "dark side" of the intervention aims to accelerate HIV treatment entry among people who inject drugs in Kyiv, Ukraine	Y	N	Outpatient Specialty	Ukraine	institutional ethnography
20367805	Doran, D.	2010	A pilot study of an electronic interprofessional evidence-based care planning tool for clients with mental health problems and addictions	N	N	Inpatient	Canada	pre-post
33849541	Downey, J.	2021	Behaviour change practices in exercise referral schemes: developing realist programme theory of implementation	Y	N	Outpatient primary	United Kingdom	realist evaluation
20858019	Draper, C.	2010	Qualitative evaluation of a physical activity-based chronic disease prevention program in a low-income, rural South African setting	Y	N	Outpatient Primary	South Africa	ethnographic approaches
30842111	Drew, S.	2019	Enhanced Recovery After Surgery implementation in practice: an ethnographic study of services for hip and knee replacement	Y	N	Inpatient	England	ethnography
27811288	Dunn, J.	2017	Indigenous HIV Prevention Beliefs and Practices Among Low-Earning Chinese Sex Workers as Context for Introducing Female Condoms and Other Novel Prevention Options	Y	Y	Community	China	mixed methods
27467774	Eckstrom, E.	2016	An Interprofessional Approach to Reducing the Risk of Falls Through Enhanced Collaborative Practice	N	N	Multiple	United States	N/A
35037880	Egerton, T.	2022	Expert-Moderated Peer-to-Peer Online Support Group for People With Knee Osteoarthritis: Mixed Methods Randomized Controlled Pilot and Feasibility Study	N	N	Outpatient specialty	Australia	2-arm, pragmatic randomized parallel-groups design pilot and feasibility study
32460682	El Oussoul, S.	2020	From Knowledge Transfer to Action: An Example of a Community of Practice for First-Episode Psychosis in Lyon, France	N	N	Inpatient	France	narrative case study approach
35333185	Elliott, S.	2022	Perspectives From French and Filipino Parents on the Adaptation of Child Health Knowledge Translation Tools: Qualitative Exploration	N	N	Outpatient primary	Canada	tool adaptation with usability testing
32429961	Ellis, J.	2020	Optimising and profiling pre-implementation contexts to create and implement a public health network intervention for tackling loneliness	Y	N	Community	England	quasi-ethnographic approach
33123686	Ellis, J.	2020	Implementing a social network intervention: can the context for its workability be created? A quasi-ethnographic study	Y	N	Outpatient Primary	England	quasi-ethnographic
22132875	English, M.	2011	Explaining the effects of a multifaceted intervention to improve inpatient care in rural Kenyan hospitals--interpretation based on retrospective examination of data from participant observation, quantitative and qualitative studies	Y	N	Inpatient	Kenya	multi-method
29301519	Erichsen Andersson, A.	2018	Iterative co-creation for improved hand hygiene and aseptic techniques in the operating room: experiences from the safe hands study	Y	Y	Inpatient	Sweden	prospective design
34380517	Etokidem, A.	2021	Potential barriers to and facilitators of civil society organization engagement in increasing immunization coverage in Odukpani Local Government Area of Cross River State, Nigeria: an implementation research	N	N	Community	Nigeria	qualitative cross-sectional design
34923352	Ezumah, N.	2022	Role of trust in sustaining provision and uptake of maternal and child healthcare: Evidence from a national programme in Nigeria	N	N	Community	Nigeria	realist evaluation
25743881	Fassier, J-B.	2015	Results of a feasibility study: barriers and facilitators in implementing the Sherbrooke model in France	N	N	Multiple	France	multiple case study with nested levels of analysis
33902611	Fehr, A.	2021	From informed consent to adherence: factors influencing involvement in mass drug administration with ivermectin for malaria elimination in The Gambia	Y	Y	Community	The Gambia	This social science study used a mixed-methods approach.. Collected through ethnographic methods
34715624	Fehr, A.	2021	The role of social cohesion in the implementation and coverage of a mass drug administration trial for malaria control in the Gambia: An in-depth comparison of two intervention villages	Y	N	Community	The Gambia	"Mixed-methods ethnographic study"
35123903	Fernandes, B.	2022	Implementation of Medication Reconciliation conducted by hospital pharmacists: A case study guided by the Consolidated Framework for Implementation Research	N	N	Inpatient	Brazil	Qualitative post-positivist research was conducted, with case study19 as its methodological strategy
30135761	Folker, A.	2018	Implementing internet-delivered cognitive behavior therapy for common mental health disorders: A comparative case study of implementation challenges perceived by therapists and managers in five European internet services	N	Y	Multiple	multiple	multiple comparative case study
22827453	Forchuk, C.	2013	Integrating an evidence-based intervention into clinical practice: 'transitional relationship model'	Y	N	Inpatient	Canada	action research with an ethnographic approach
24715389	Forman, J.	2014	First things first: foundational requirements for a medical home in an academic medical center	N	N	Outpatient Primary	United States	qualitative case study
32713063	Fu, Y.	2020	The barriers to evidence-based nursing implementation in mainland China: A qualitative content analysis	N	N	Inpatient	China	qualitative descriptive
35699995	Fujimori, R.	2022	Acceptance, Barriers, and Facilitators to Implementing Artificial Intelligence-Based Decision Support Systems in Emergency Departments: Quantitative and Qualitative Evaluation	N	N	Outpatient specialty	Japan	mixed methods evaluation
32343248	Fuller, T.	2020	Interactive digital health tools to engage patients and caregivers in discharge preparation: Implementation study	N	N	Inpatient	United States	mixed methods; systems engineering and human factors methods
35436906	Gallant, N.	2022	Development, evaluation, and implementation of an online pain assessment training program for staff in rural long-term care facilities: a case series approach	N	N	Long Term Care	Canada	mixed methods approach
29759009	Garney, W.	2018	Implementation of Policy, Systems, and Environmental Community-Based Interventions for Cardiovascular Health Through a National Not-for-Profit: A Multiple Case Study	N	N	Community	United States	multiple case study
19492886	Georgiou, A.	2009	Safety and efficiency considerations for the introduction of electronic ordering in a blood bank	N	N	Inpatient	Australia	formative approach
27485574	Gerrish, K.	2016	Enhancing the quality of oral nutrition support for hospitalized patients: a mixed methods knowledge translation study (The EQONS study)	N	N	Inpatient	England	N/A
25174633	Gibbs, A.	2014	Jobs, food, taxis and journals: complexities of implementing Stepping Stones and Creating Futures in urban informal settlements in South Africa	N	N	Community	South Africa	critical pedagogy
31870453	Goedken, C.	2019	"The role as a champion is to not only monitor but to speak out and to educate": the contradictory roles of hand hygiene champions	Y	Y	Inpatient	United States	ethnographic
22855646	Goicolea, I.	2012	Mechanisms for achieving adolescent-friendly services in Ecuador: a realist evaluation approach	N	Y	Outpatient Primary	Ecuador	mixed methods realist evaluation
20919959	Goldman, J.	2010	Interprofessional primary care protocols: a strategy to promote an evidence-based approach to teamwork and the delivery of care	N	N	Multiple	Canada	exploratory case study approach
31444812	Grealish, L.	2019	Using a general theory of implementation to plan the introduction of delirium prevention for older people in hospital	Y	N	Inpatient	Australia	interpretive ethnography
29041941	Greenland, K.	2017	Disentangling the effects of a multiple behaviour change intervention for diarrhoea control in Zambia: a theory-based process evaluation	N	N	Community	Zambia	theory-based process evaluation
34928996	Guan, T.	2021	Implementation of a neonatal hepatitis B immunization program in rural Karenni State, Myanmar: A mixed-methods study	N	N	Inpatient	Myanmar	mixed-methods study
30789208	Guise, A.	2019	Integrated and differentiated methadone and HIV care for people who use drugs: a qualitative study in Kenya with implications for implementation science	N	N	Outpatient Specialty	Kenya	qualitative study
32611417	Gupta, M.	2020	Opportunities for gender transformative approaches in a community-based drowning reduction program in Bangladesh	N	Y	Community	Bangladesh	qualitative
23799944	Hagiwara, M.	2013	Exclusion of context knowledge in the development of prehospital guidelines: results produced by realistic evaluation	N	N	Emergency	Sweden	realistic evaluation
29411463	Hälleberg Nyman, M.	2019	Promoting evidence-based urinary incontinence management in acute nursing and rehabilitation care-A process evaluation of an implementation intervention in the orthopaedic context	N	N	Inpatient	Sweden	process evaluation
24138608	Hamilton, A.	2013	Implementation of evidence-based employment services in specialty mental health	N	N	Outpatient Specialty	United States	basic convergent design within an intervention mixed methods framework
N/A	Harmon, T.	2017	Proactive social validation of methods and procedures used for training speech production in aphasia	N	N	Outpatient Specialty	United States	Qualitative
35218264	Harrison, D.	2022	Making every contact count with seldom-heard groups? A qualitative evaluation of voluntary and community sector (VCS) implementation of a public health behaviour change programme in England	N	N	Community	United Kingdom	three-stage, qualitative design
23656884	Harrison, M.	2013	Guideline adaptation and implementation planning: a prospective observational study	N	N	Community	Canada	mixed-methods, case-study design
31245592	Harrison, M.	2018	Learning from implementation setbacks: Identifying and responding to contextual challenges	N	N	Outpatient Primary	United States	mixed‐methods study
31952543	Harsha Bangura, A.	2020	Measuring fidelity, feasibility, costs: an implementation evaluation of a cluster-controlled trial of group antenatal care in rural Nepal	N	N	Outpatient Specialty	Nepal	prospective non-randomized controlled type I hybrid effectiveness-implementation study
24610454	Haun, J.	2014	Evaluating user experiences of the secure messaging tool on the Veterans Affairs' patient portal system	N	N	Multiple	United States	prospective descriptive qualitative study
33157178	Haverhals, L.	2021	Implementation of VA's Life-Sustaining Treatment Decisions Initiative: Facilitators and Barriers to Early Implementation Across Seven VA Medical Centers	N	N	Inpatient	United States	N/A
34775913	Hennein, R.	2022	Implementation, interrupted: Identifying and leveraging factors that sustain after a programme interruption	Y	N	Outpatient primary	Uganda	N/A
33766793	Henry, D.	2021	Facilitators and Barriers to Implementation of Long-Acting Reversible Contraceptive Services for Adolescent Girls and Young Women in Gaborone, Botswana	N	N	Outpatient specialty	Botswana	embedded mixed method study design
35761273	Hien, D.	2022	Stakeholder perceptions on the deployment of multiple first-line therapies for uncomplicated malaria: a qualitative study in the health district of Kaya, Burkina Faso	N	N	Community	Burkina Faso	qualitative study
31972049	Higgins, A.	2020	Factors influencing the implementation of Epilepsy Specialist Nurse role: Using the Consolidation Framework for Implementation Research	N	N	Inpatient	Ireland	N/A
23813197	Hinckley, J.	2014	A case for the implementation of cognitive-communication screenings in acute stroke	Y	Y	Emergency	Canada	autoethnographic
34339429	Hinder, S.	2021	Promoting inter-organisational knowledge sharing: A qualitative evaluation of England's Global Digital Exemplar and Fast Follower Programme	Y	N	Community	England	qualitative longitudinal evaluation
17158185	Hoddinott, P.	2007	Health professionals, implementation and outcomes: Reflections on a complex intervention to improve breastfeeding rates in primary care	N	N	Multiple	Scotland	multi-method action research
20005617	Hoddinott, P.	2009	Why do interventions work in some places and not others: a breastfeeding support group trial	Y	N	Community	Scotland	mixed methods; case study; realist evaluation
33243808	Holloway, B.	2020	Utilisation of diagnostics in India: a rapid ethnographic study exploring context and behaviour	Y	N	Outpatient Primary	India	rapid ethnographic qualitative study
34802842	Holm, A.	2021	A multicomponent intervention to optimise nurse-patient communication in the intensive care unit: A mixed-methods acceptability and feasibility study	N	N	Emergency	Australia	convergent mixed methods
31700530	Hovland, R.	2019	Making way for a clinical feedback system in the narrow space between sessions: navigating competing demands in complex healthcare settings	N	N	Outpatient Specialty	Norway	in-depth qualitative case study
33978723	Howard, R.	2021	Development and Implementation of Preoperative Optimization for High-Risk Patients With Abdominal Wall Hernia	N	N	Inpatient	United States	clinical quality improvement study
23300204	Hsu, C.	2013	Incorporating patient decision aids into standard clinical practice in an integrated delivery system	Y	N	Outpatient Specialty	United States	mixed-methods case study
10970010	Humphrey, C.	2000	In the eye of the beholder: Problems of perception in designing a strategy to promote evidence-based clinical policy	N	N	Inpatient	England	holistic, multiple methodologies
26645639	Hunting, G.	2015	A multi-level qualitative analysis of Telehomecare in Ontario: challenges and opportunities	Y	N	Community	Canada	grounded theory
33656445	Husain, A.	2021	A Clinical Communication Tool (Loop) for Team-Based Care in Pediatric and Adult Care Settings: Hybrid Mixed Methods Implementation Study	N	N	Outpatient primary	Canada	hybrid type II mixed methods
33474729	Husser, E.	2021	Implementing a Rapid, Two-Step Delirium Screening Protocol in Acute Care: Barriers and Facilitators	N	N	Inpatient	United States	qualitative descriptive design
35211483	Indraratna, P.	2022	Process Evaluation of a Randomised Controlled Trial for TeleClinical Care, a Smartphone-App Based Model of Care	N	N	Outpatient specialty	Australia	mixed-methods process evaluation
24613001	Irimu, G.	2014	Explaining the uptake of paediatric guidelines in a Kenyan tertiary hospital--mixed methods research	Y	N	Inpatient	Kenya	mixed methods driven by participatory action research
35487543	Iyengar, K.	2022	Baseline Assessment of Evidence-Based Intrapartum Care Practices in Medical Schools in 3 States in India: A Mixed-Methods Study	N	N	Inpatient	India	concurent mixed methods
30419942	Jabbour, M.	2018	Defining barriers and enablers for clinical pathway implementation in complex clinical settings	N	N	Emergency	Canada	descriptive qualitative inquiry
33549485	Jackson, G.	2021	Merging Implementation Practice and Science to Scale Up Promising Practices: The Veterans Health Administration (VHA) Diffusion of Excellence (DoE) Program	N	N	Unspecified	United States	mixed methods evaluation
28936121	Jacobsen, F.	2017	A mixed method study of an education intervention to reduce use of restraint and implement person-centered dementia care in nursing homes	Y	N	Long Term Care	Norway	N/A
29898716	Janssen, A.	2018	Multidisciplinary teams and ICT: a qualitative study exploring the use of technology and its impact on multidisciplinary team meetings	Y	N	Inpatient	Australia	ethnographic study
32206085	Johanson, S.	2020	Implementation of a novel return-to-work approach for persons with affective disorders in a traditional vocational rehabilitation context: a case study	N	N	Multiple	Sweden	embedded case study
35125293	Jones, L.	2022	Evaluation of an educational strategy to improve medication reconciliation in ambulatory care	N	N	Outpatient primary	United States	partially mixed sequential dominant status evaluation
22128793	Jurgens, G.	2012	Utility and adoption of CYP2D6 and CYP2C19 genotyping and its translation into psychiatric clinical practice	Y	Y	Outpatient Specialty	Denmark	Retrospective cohort study and ethnographic study
31021985	Kandasami, S.	2019	Can Changes in Service Delivery Models Improve Program Quality and Efficiency? A Closer Look at HIV Programs in Kenya and Uganda	N	N	Outpatient Specialty	multiple	qualitative approach
31928857	Karltun, A.	2020	Knowledge management infrastructure to support quality improvement: A qualitative study of maternity services in four European hospitals	N	N	Inpatient	multiple	multilevel longitudinal comparative case study
31790430	Kavle, J.	2019	Strengthening counseling on barriers to exclusive breastfeeding through use of job aids in Nampula, Mozambique	N	N	Community	Mozambique	implementation science study
34670567	Kerrigan, V.	2021	A community-based program to reduce acute rheumatic fever and rheumatic heart disease in northern Australia	N	N	Community	Australia	Participatory Action Research
35361654	Kettlewell, J.	2022	Qualitative study exploring factors affecting the implementation of a vocational rehabilitation intervention in the UK major trauma pathway	N	N	Outpatient specialty	United Kingdom	multiple methods qualitative study
34656126	Kirk, J.	2021	Adaptations and modifications to a co-designed intervention and its clinical implementation: a qualitative study in Denmark	Y	N	Inpatient	Denmark	ethnographic field study
35870916	Kirk, J.	2022	Oilcloth sessions as an implementation strategy: a qualitative study in Denmark	Y	N	Emergency	Denmark	"qualitative design"
27426646	Knaak, S.	2016	A grounded theory model for reducing stigma in health professionals in Canada	N	N	Outpatient primary	Canada	grounded theory
25685253	Kotarba, J.	2013	The Culture of Translational Science Research: Participants' Stories	Y	N	Inpatient	United States	symbolic interactionist framework
26208500	Kothari, A.	2015	Communities of practice for supporting health systems change: a missed opportunity	N	N	Long Term Care	Canada	multiple case study
N/A	Kristensen, H.	2011	Facilitation of research-based evidence within occupational therapy in stroke rehabilitation	N	N	Multiple	Denmark	phenomenological hermeneutical inspired by participatory action research methods
32794327	Kristiansen, M.	2021	Targeting preventive home visits to older adults in disadvantaged communities: Perspectives of professionals	N	N	Community	Denmark	multi-methods implementation study
30285725	Lafort, Y.	2018	Feasibility, acceptability and potential sustainability of a 'diagonal' approach to health services for female sex workers in Mozambique	N	n	Community	Mozambique	convergent parallel mixed-methods design
35343256	Langlois, S.	2022	"From Health Experts to Health Guides": Motivational Interviewing Learning Processes and Influencing Factors	N	N	Outpatient primary	Canada	Participatory Action Research
26806858	Latif, A.	2016	Examination of England's New Medicine Service (NMS) of complex health care interventions in community pharmacy	Y	N	Outpatient Primary	England	N/A
32527274	Lengnick-Hall, R.	2020	Contracting as a bridging factor linking outer and inner contexts during EBP implementation and sustainment: a prospective study across multiple U.S. public sector service systems	N	N	Community	United States	mutiple case study
33990462	Lennox, L.	2022	Conceptualising interventions to enhance spread in complex systems: a multisite comprehensive medication review case study	N	N	Inpatient	England	longitudinal case study approach
31018840	Leppin, A.	2019	Developing a toolkit to implement the Statin Choice Conversation Aid at scale: application of a work reduction model	N	N	Outpatient Primary	United States	multi-level and mixed methods formative evaluation
30868711	Lewis, N.	2019	Implementation of the Identification and Referral to Improve Safety programme for patients with experience of domestic violence and abuse: A theory-based mixed-method process evaluation	Y	N	Community	England	Mixed-methods process evaluation
29661249	Lim, R.	2018	Using qualitative and community-based engagement approaches to gain access and to develop a culturally appropriate STI prevention intervention for foreign female entertainment workers in Singapore	y	N	Community	Sinagpore	qualitative inquiry
19010296	Litaker, D.	2008	Making sense of primary care practices' capacity for change	Y	N	Outpatient primary	United States	ethnographic
34419021	Liu, J.	2021	Evaluation of interprofessional teamwork modules implementation in an emergency department - A mixed-methods case study of implementation fidelity	N	N	Emergency	Sweden	mixed-methods case study
29743226	Luig, T.	2018	Understanding Implementation of Complex Interventions in Primary Care Teams	Y	Y	Outpatient Primary	Canada	qualitative evaluation
33758007	Manhas, K.	2021	Implementation of a novel rehabilitation model of care across Alberta, Canada: a focused ethnography	Y	N	Community	Canada	focused ethnography
29706412	Marshall, A.	2019	Handover from operating theatre to the intensive care unit: A quality improvement study	N	N	Inpatient	Australia	pre/post
34354972	Masunaga, Y.	2021	The Community Lab of Ideas for Health: Community-Based Transdisciplinary Solutions in a Malaria Elimination Trial in The Gambia	Y	Y	Community	The Gambia	community participatory
34256763	McCarthy, M.	2021	Understanding adaptations in the Veteran Health Administration's Transitions Nurse Program: refining methodology and pragmatic implications for scale-up	N	N	Inpatient	United States	mixed methods
25890333	McCollough, M.	2015	The interplay of contextual elements in implementation: an ethnographic case study	Y	N	Outpatient Specialty	United States	cross-site comparison
28397157	McKay, V.	2017	The dynamics of de-adoption: a case study of policy change, de-adoption, and replacement of an evidence-based HIV intervention	N	N	Community	United States	case study
18700095	McLaren, S.	2008	Implementing a strategy to promote lifelong learning in the primary care workforce: An evaluation of leadership roles, change management approaches, interim challenges and achievements	N	N	Outpatient Primary	England	formative evaluation
35183164	Melder, A.	2022	Integrating the complexity of healthcare improvement with implementation science: a longitudinal qualitative case study	Y	N	Community	Australia	case study
N/A	Mellor, N.	2013	Enablers and challenges in implementing a comprehensive workplace health and well-being approach	N	N	Multiple	England	case study
24279829	Moffat, B.	2013	Weeding out the information: an ethnographic approach to exploring how young people make sense of the evidence on cannabis	Y	N	Community	Canada	ethnographic approach
34841561	Mølgaard, R.	2022	Ambivalence in nurses' use of the early warning score: A focussed ethnography in a hospital setting	Y	N	Inpatient	Denmark	focused ethnography
33933923	Moore, S.	2021	Implementation of a New Hampshire community-initiated response to the opioid crisis: A mixed-methods process evaluation of Safe Station	Y	N	Community	United States	convergent, parallel mixed-methods evaluation
35394445	Mosch, L.	2022	Creation of an Evidence-Based Implementation Framework for Digital Health Technology in the Intensive Care Unit: Qualitative Study	N	N	Inpatient	Germany	qualitative exploratory implementation study
31438016	Motulsky, A.	2019	Using Health Information Exchange: Usage and Perceived Usefulness in Primary Care...17th World Congress on Medical and Health Informatics, August 25-30, 2019, Lyon, France	N	N	Multiple	Canada	mixed-method concurrent study
28174319	Mozaffar, H.	2017	Exploring the roots of unintended safety threats associated with the introduction of hospital ePrescribing systems and candidate avoidance and/or mitigation strategies: a qualitative study	Y	N	Inpatient	England	longitudinal multi-site case studies
25315837	Mumtaz, Z.	2015	Good on paper: the gap between programme theory and real-world context in Pakistan's Community Midwife programme	Y	N	Community	Pakistan	insitutional ethnography
26305182	Munro, J.	2016	(Not) getting political: indigenous women and preventing mother-to-child transmission of HIV in West Papua	Y	N	Community	Papua New Guinea	qualitative, ethnographic study
34688257	Murdoch, J.	2021	Implementing supportive exercise interventions in the colorectal cancer care pathway: a process evaluation of the PREPARE-ABC randomised controlled trial	N	N	Outpatient specialty	United Kingdom	process evaluation
34470624	Murphy, J.	2021	Barriers and facilitators to implementing measurement-based care for depression in Shanghai, China: a situational analysis	N	N	Community	China	situational analysis
35678454	Ninemire, M.	2022	Lessons and Insights From the Implementation of the Cohort Model for a PICU: A Case Study Research	N	N	Inpatient	United States	case study
24642894	O'Malley, G.	2014	Nurse task shifting for antiretroviral treatment services in Namibia: implementation research to move evidence into action	N	N	Multiple	Namibia	mixed methods evaluation
25047519	Or, C.	2014	Understanding critical barriers to implementing a clinical information system in a nursing home through the lens of a socio-technical perspective	N	N	Long Term Care	China	triangulation
34289847	Paciocco, S.	2021	Evaluating the implementation of a chronic obstructive pulmonary disease management program using the Consolidated Framework for Implementation Research: a case study	N	N	Outpatient primary	Canada	qualitative case study
25681493	Palacio, A.	2016	Can Physicians Deliver Chronic Medications at the Point of Care?	N	N	Outpatient Specialty	United States	mixed methods study
34886249	Parkes, T.	2021	Exploring the potential of implementing managed alcohol programmes to reduce risk of COVID-19 infection and transmission, and wider harms, for people experiencing alcohol dependency and homelessness in Scotland	N	N	Community	Scotland	mixed methods design
34391443	Penney, L.	2021	Toolkit and distance coaching strategies: a mixed methods evaluation of a trial to implement care coordination quality improvement projects in primary care	N	Y	Outpatient primary	United States	mixed methods
33043302	Perez, M.	2020	Implementation fidelity and acceptability of an intervention to improve vaccination uptake and child health in rural India: a mixed methods evaluation of a pilot cluster randomized controlled trial	N	N	Community	India	mixed methods concurrent triangulation
30339764	Pinto, C.	2018	Perspectives of patients, family caregivers and health professionals on the use of outcome measures in palliative care and lessons for implementation: a multi-method qualitative study	N	N	Outpatient Specialty	England	multi-method qualitative study
35987620	Power, R.	2022	Co-designed, culturally tailored cervical screening education with migrant and refugee women in Australia: a feasibility study	N	N	Community	Australia	single arm non-randomized feasibility study
33825569	Pusa, S.	2021	Evaluation of the Implementation Process of a Family Systems Nursing Approach in Home Health Care: A Mixed-Methods Study	N	N	Community	Sweden	mixed-methods research design
29370813	Quanbeck, A.	2018	A randomized matched-pairs study of feasibility, acceptability, and effectiveness of systems consultation: a novel implementation strategy for adopting clinical guidelines for Opioid prescribing in primary care	Y	N	Outpatient Primary	United States	mixed methods, randomized matched-pair design
30702038	Quartz-Topp, J.	2019	Implementing quality improvement through knowledge brokering: a Dutch case study	N	N	Inpatient	The Netherlands	case study
30772816	Reszel, J.	2019	Use of a maternal newborn audit and feedback system in Ontario: a collective case study	N	N	Inpatient	Canada	collective case study
31984345	Reynolds, T.	2019	Evaluating a handheld decision support device in pediatric intensive care settings	Y	N	Inpatient	United States	mixed methods
20813822	Robertson, A.	2010	Implementation and adoption of nationwide electronic health records in secondary care in England: qualitative analysis of interim results from a prospective national evaluation	N	N	Inpatient	England	mixed methods, longitudinal, multisite, sociotechnical case study
27372543	Robinson, T.	2017	Embedding continuous quality improvement processes in multidisciplinary teams in cancer care: exploring the boundaries between quality and implementation science	Y	N	Inpatient	Australia	ethnographic approach
21192206	Ruhe, M.	2011	Appreciative Inquiry for quality improvement in primary care practices	Y	N	Outpatient Primary	United States	mixed methods including immersion/crystallization
30442165	Rycroft-Malone, J.	2018	A realist process evaluation within the Facilitating Implementation of Research Evidence (FIRE) cluster randomised controlled international trial: an exemplar	N	N	Long Term Care	multiple	realist-informed process evaluation, randomized control trial
34099422	Saling, J.	2021	Scaling technician product verification: Contextual analysis for developing an implementation strategy for a large community pharmacy chain	N	N	Community	United States	"mixed-methods design using an implementation science approach"
30097028	Sami, S.	2018	Understanding health systems to improve community and facility level newborn care among displaced populations in South Sudan: a mixed methods case study	N	N	Multiple	South Sudan	mixed method case study design
25432243	Schneider, H.	2014	Whole-system change: case study of factors facilitating early implementation of a primary health care reform in a South African province	N	N	Outpatient Primary	South Africa	qualitative, descriptive-explanatory case study
34588226	Schroeder, D.	2021	What work is required to implement and sustain the National Surgical Quality Improvement Program (NSQIP)? A qualitative study of NSQIP implementation in Alberta, Canada	N	Y	Inpatient	Canada	N/A
18235159	Scott, S.	2009	A context of uncertainty: how context shapes nurses' research utilization behaviors	Y	N	Inpatient	Canada	focused ethnogrpahic methods
22006942	Sheikh, A.	2011	Implementation and adoption of nationwide electronic health records in secondary care in England: final qualitative results from prospective national evaluation in "early adopter" hospitals	N	N	Inpatient	England	theoretically informed, longitudinal qualitative evaluation based on case studies
31657176	Shelley, K.	2019	Because Even the Person Living With HIV/AIDS Might Need to Make Babies - Perspectives on the Drivers of Feasibility and Acceptability of an Integrated Community Health Worker Model in Iringa, Tanzania	N	N	Community	Tanzania	qualiative study
33664078	Shen, H.	2021	Patients' and healthcare professionals' beliefs, perceptions and needs towards chronic kidney disease self-management in China: a qualitative study	N	N	Outpatient specialty	China	basic interpretive, cross-sectional qualitative study
34388622	Showalter, D.	2021	Bridging institutional logics: Implementing naloxone distribution for people exiting jail in three California counties	Y	N	Community	United States	institutional logics approach
33818902	Shrubsole, K.	2021	Delivering an iterative Communication Partner Training programme to multidisciplinary healthcare professionals: A pilot implementation study and process evaluation	N	N	Inpatient	Australia	single-site mixed-methods pilot study
20137847	Sicotte, C.	2010	Success in health information exchange projects: solving the implementation puzzle	N	N	Inpatient	Canada	a longitudinal multiple-case study
32885211	Simione, M.	2020	Engaging stakeholders in the adaptation of the Connect for Health pediatric weight management program for national implementation	N	N	Outpatient Primary	United States	mixed methods study involving stakeholder engagement
N/A	Sobo, E.	2008	Enhancing Organizational Change and Improvement Prospects: Lessons from an HIV Testing Intervention for Veterans	Y	Y	Multiple	United States	focused ethnographic assessment approach
27906041	Sopcak, N.	2016	Implementation of the BETTER 2 program: a qualitative study exploring barriers and facilitators of a novel way to improve chronic disease prevention and screening in primary care	N	N	Outpatient Primary	Canada	N/A
31246777	Sperber, N.	2019	Implementing a Mandated Program Across a Regional Health Care System: A Rapid Qualitative Assessment to Evaluate Early Implementation Strategies	N	N	Inpatient	United States	rapid qualitative assessment
36068605	Staras, S.	2022	Differences in stakeholder-reported barriers and implementation strategies between counties with high, middle, and low HPV vaccine initiation rates: a mixed methods study	N	N	Outpatient primary	United States	mixed methods study
32883350	Steketee, A.	2020	Adjust your own oxygen mask before helping those around you: an autoethnography of participatory research	Y	Y	Unspecified	United States	autoethnography
20530392	Stewart, E.	2010	Implementing the patient-centered medical home: observation and description of the national demonstration project	N	N	Outpatient Primary	United States	formative evaluation
29751798	Stime, K.	2018	Clinic flow for STI, HIV, and TB patients in an urban infectious disease clinic offering point-of-care testing services in Durban, South Africa	N	N	Outpatient Specialty	South Africa	mixed methods time-motion study
25183608	Takian, A.	2014	Organizational learning in the implementation and adoption of national electronic health records: case studies of two hospitals participating in the National Programme for Information Technology in England	N	N	Inpatient	England	case study
27852320	Tarrant, C.	2016	A complex endeavour: an ethnographic study of the implementation of the Sepsis Six clinical care bundle	Y	N	Emergency	Scotland	grounded theory, focused ethnography
35976724	Taylor, F.	2022	Barriers and enablers to implementation of the therapeutic engagement questionnaire in acute mental health inpatient wards in England: A qualitative study	Y	N	Inpatient	United Kingdom	interpretive tradition underpinned by a pragmatist approach
32611596	Thies, K.	2020	Evaluation of a learning collaborative to advance team-based care in Federally Qualified Health Centers	N	N	Outpatient Primary	United States	evaluation
31314561	Thompson-Lastad, A.	2019	Improving Access to Integrative Oncology Through Group Medical Visits: A Pilot Implementation Project	Y	N	Outpatient Specialty	United States	focused ethnography methods
16268847	Thompson, C.	2005	Barriers to evidence-based practice in primary care nursing--why viewing decision-making as context is helpful	N	N	Outpatient Primary	England	multi-site, mixed method, case study
25224952	Urquhart, R.	2014	Multi-level factors influence the implementation and use of complex innovations in cancer care: a multiple case study of synoptic reporting	N	N	Outpatient Specialty	Canada	explanatory multiple-case design
31009536	Vamos, C.	2019	The development of a theory-based eHealth app prototype to promote oral health during prenatal care visits	N	N	Outpatient Primary	United States	N/A
33546599	Van Tiem, J.	2021	The STS case study: an analysis method forlongitudinal qualitative research forimplementation science	Y	Y	Inpatient	United States	ethnographic process evaluation
19717507	Van Twillert, S.	2009	Improving rehabilitation treatment in a local setting: a case study of prosthetic rehabilitation	Y	N	Long Term Care	The Netherlands	case study and participatory research methodology
32050960	Waehle, H.	2020	How does the WHO Surgical Safety Checklist fit with existing perioperative risk management strategies? An ethnographic study across surgical specialties	Y	N	Inpatient	Norway	prospective ethnographic study
20882400	Waitzkin, H.	2011	Promotoras as mental health practitioners in primary care: a multi-method study of an intervention to address contextual sources of depression	Y	N	Outpatient Primary	United States	multi-method design
16296955	Wakerman, J.	2005	Sustainable chronic disease management in remote Australia	N	N	Community	Australia	case study
31625820	Waring, J.	2019	An ethnographic study comparing approaches to inter-professional knowledge sharing and learning in discharge planning and care transitions	Y	N	Multiple	England	ethnographic study
28854925	Warren, C.	2017	Sowing the seeds of transformative practice to actualize women's rights to respectful maternity care: reflections from Kenya using the consolidated framework for implementation research	N	N	Community	Kenya	participatory implementation research study
33099489	Whybrow, R.	2020	Implementation of national antenatal hypertension guidelines: A multicentre multiple methods study	N	N	Outpatient Specialty	England	multiple methods
25874980	Willms, D.	2004	Malawi faith communities responding to HIV/AIDS: preliminary findings of a knowledge translation and Participatory-Action Research (PAR) project	Y	Y	Community	Malawi	participatory action research
23355461	Wu, R.	2013	The intended and unintended consequences of communication systems on general internal medicine inpatient care delivery: a prospective observational case study of five teaching hospitals	Y	N	Inpatient	multiple	prospective observational case study
35725648	Wyse, J.	2022	Expanding access to medications for opiod use disorder through locally-initiated implementation	Y	N	Outpatient primary	United States	N/A
34425814	Yee, W.	2021	Operational experiences associated with the implementation of near point-of-care early infant diagnosis of HIV in Myanmar: a qualitative study	N	N	Outpatient specialty	Myanmar	qualitative field evaluation
32791972	Yue, J.	2020	Barriers and facilitators of kangaroo mother care adoption in five Chinese hospitals: a qualitative study	N	N	Inpatient	China	N/A
30295159	Zakumumpa, H.	2018	Assessing the level of institutionalization of donor-funded anti-retroviral therapy (ART) programs in health facilities in Uganda: implications for program sustainability	N	N	Outpatient Specialty	Uganda	case study
33583750	Zhang, K.	2021	A blueprint for success: Using an implementation framework to create a medication history technician pilot program	N	N	Outpatient Primary	United States	N/A
